# Supplementary material for: Continuous Growth Monitoring and Prediction with 1D Convolutional Neural Network Using Generated Data with Vision Transformer
Source: Plants (Basel). 2024 Nov 4;13(21):3110. doi: 10.3390/plants13213110 (PMC11548696; doi:10.3390/plants13213110)
Supplement: Supplementary file 1 [file plants-13-03110-s001.zip]

Archive with 1 entries (1 files):
- plants-3246943-supplementary.pdf
